# Supplementary material for: Nutrients, Diet, and Other Factors in Prenatal Life and Bone Health in Young Adults: A Systematic Review of Longitudinal Studies
Source: Nutrients. 2020 Sep 19;12(9):2866. doi: 10.3390/nu12092866 (PMC7551661; doi:10.3390/nu12092866)
Supplement: Supplementary file 1 [file nutrients-12-02866-s001.zip]

Archive with 4 entries (4 files):
- Table S1.pdf
- Table S2 .docx
- Table S3.docx
- Table S4.docx
